# Supplementary material for: Mitochondrial damage triggers the concerted degradation of negative regulators of neuronal autophagy
Source: Nat Commun. 2025 Aug 9;16:7367. doi: 10.1038/s41467-025-62379-5 (PMC12335601; doi:10.1038/s41467-025-62379-5)
Supplement: Supplementary file 4 — source data [file 41467_2025_62379_MOESM4_ESM.xlsx]

## Sheet: Figure 1 A, E, I
Figure 1 A							Figure 1 E							Figure 1 I
												MTMR5
																				MTMR5
					MTMR5
												MTMR2
					MTMR2
												Rubicon
					Rubicon
												Parkin
																				Rubicon
																				MTMR2

## Sheet: FIGURE 1 B,C,D,F,G,H,J,K,L
FIGURE 1 B,C, D
	Rubicon	MTMR5	MTMR2 (normal product)	MTMR2(degraded product)	MTMR2 Ratio (degraded to total)	MTMR2 (degraded/intact)			MTMR2 (intact/(total)
Veh	0.00111197	0.00023977	0.00284556	0.000327413	0.103188	0.115061			0.896812
3 nM	0.000954315	0.00024721	0.00315736	0.000211675	0.0628296	0.067042			0.93717
15 nM	0.000259893	0.00015936	0.00430481	0.0071123	0.622951	1.65217			0.377049
30 nM	9.42529e-05	0.00010805	0.00322989	0.00695402	0.682844	2.15302			0.317156
	Rubicon	MTMR5	MTMR2 (normal product)	MTMR2(degraded product)	MTMR2 Ratio (degraded to total)	MTMR2 (degraded/intact)		MTMR2 (intact/(total)
Veh	0.000694444	0.000244841	0.000876984	0.000336111	0.277069	0.383258		0.722931
3 nM	0.000478431	0.000184706	0.00200784	0.00145098	0.419501	0.722656		0.580499
15 nM	1.53012e-05	6.10442e-05	0.000835341	0.00310442	0.787971	3.71635		0.212029
30 nM	5.89286e-06	6.25e-05	0.000620536	0.00284821	0.821107	4.58993		0.178893
	Rubicon	MTMR5	MTMR2 (normal product)	MTMR2(degraded producut)	MTMR2 Ratio (degraded to total)	MTMR2 (degraded/intact)			MTMR2 (intact/(total)
Veh	0.00123077	0.000173718	0.000871795	0.000183333	0.173755	0.210294			0.826245
3 nM	0.000744966	0.000109396	0.00189933	0.0016443	0.464015	0.865724			0.535985
15 nM	7.39259e-05	6.06667e-05	0.00097037	0.00265926	0.732653	2.74046			0.267347
30 nM	3.73723e-05	3.16058e-05	0.001	0.00277372	0.73501	2.77372			0.26499
	MTMR5	Rubicon	MTMR2(intact)	MTMR2(degraded)		MTMR2 (ratio)
Veh	0.000221831	0.000971831	0.00321127	0.000484507		0.868902
3 nM	0.000208917	0.00107006	0.00447134	0.000351592		0.9271
15 nM	0.000124786	0.000702564	0.00447863	0.00292308		0.605081
30 nM	9.0991e-05	0.000374775	0.00372973	0.00574775		0.393536
FIGURE 1 F, G, H
	MTMR5
	R_1	R_2	R_3
Veh	0.000540816	0.000757246	0.000657343
3	0.000613014	0.000475836	0.000606061
15	0.000192884	0.000305166	0.000203802
30	0.000155556	0.000233061	0.000220565
	Rubicon
	R_1	R_2	R_3
Veh	0.00141497	0.00122464	0.000912587
3	0.00136644	0.000453532	0.00055303
15	0.000246067	4.68635e-05	3.34601e-05
30	9.0873e-05	3.78776e-05	3.17339e-05
	MTMR2 (intact)
	R_1	R_2	R_3
Veh	0.00251701	0.00293841	0.00276224
3	0.00330479	0.00475836	0.00481061
15	0.00282397	0.00212546	0.00214829
30	0.00236905	0.00199592	0.00208468
	MTMR2 (degraded)					MTMR2 (intact:total)
	R_1	R_2	R_3			R_1	R_2	R_3
Veh	0.000290816	0.000391304	0.000240909		Veh	0.896426	0.882481	0.919781
3	0.000493151	0.00460967	0.00225		3	0.870153	0.507937	0.68133
15	0.00494382	0.00653137	0.00555133		15	0.363549	0.245524	0.279012
30	0.00547619	0.00640816	0.00356452		30	0.301973	0.237494	0.369022
FIGURE 1 J,K,L
	MTMR5	Rubicon	MTMR2 (intact)	MTMR2 (degraded)	MTMR2 (intact:total)
Veh	8.06548e-05	0.000886905	0.00109821	0.00071131	0.606908
Baf A1	0.000361032	0.0017851	0.00194269	0.000401146	0.828851
Ant A	3.32326e-05	5.19637e-05	0.000800604	0.0044713	0.151862
Baf A1+Ant A	5.50633e-05	5.91772e-05	0.000873418	0.00515823	0.144806
	MTMR5	Rubicon	MTMR2 (intact)	MTMR2 (degraded)	MTMR2 (intact:total)
Veh	0.000473881	0.000962687	0.00177612	0.000235821	0.882789
Baf A1	0.000515625	0.00197656	0.00195312	0.000292969	0.869565
Ant A	0.000203782	6.21849e-05	0.00144118	0.00377731	0.276167
Baf A1+Ant A	0.00019693	0.000205702	0.00150439	0.00317982	0.321161
	MTMR5	Rubicon	MTMR2 (intact)	MTMR2 (degraded)	ratio (intact:total)
Veh	0.0002312	0.001048	0.003432	0.000404	0.894682
Baf A1	0.000294815	0.00191111	0.00422963	0.000619259	0.872288
Ant A	0.000125917	0.000570905	0.00330073	0.0042665	0.436187
Baf A1+Ant A	6.53292e-05	0.000359053	0.00406379	0.006893	0.370892
	MTMR5	Rubicon	MTMR2 (intact)	MTMR2 (degraded)	MTMR2 (ratio)
Veh	0.000732719	0.00185253	0.00557604	0.000548387	0.910459
Baf A1	0.000719577	0.0028836	0.00634921	0.00089418	0.876552
Ant A	0.00027907	0.000499419	0.00593023	0.0094186	0.386364
Baf A1+Ant A	0.000233058	0.00038719	0.0042562	0.00640496	0.399225

## Sheet: Figure 2 A, E, G
Figure 2 A								Figure 2 E					Figure 2 G
																			Ubiquitin
								Rubicon
MTMR5
MTMR2
																			MTMR5
																			MTMR2
								Ubiquitin
Rubicon
																			Rubicon
																			Mitofusin-2

## Sheet: Figure 2 B,C,D,F,H,I,J,K
FIGURE 2 B,C,D
	MTMR5	Rubicon	MTMR2 intact)	MTMR2 (degraded)	MTMR2 (ratio)
Veh	0.000149254	0.00105224	0.000575373	0.00011791	0.829925
MG132	0.000162308	0.00222308	0.000807692	0.000158462	0.835987
Ant A+MG132	0.000151282	0.00108547	0.00252137	0.00042906	0.854577
MG132	7.37705e-05	6.46995e-05	0.000572678	0.00239344	0.193073
Veh	0.000181633	0.00141497	0.000748299	0.000141497	0.840979
MG132	0.0001875	0.00193056	0.000708333	9.79167e-05	0.878553
Ant A	4.97345e-05	2.64602e-05	0.000395575	0.0020885	0.159245
Ant A+MG132	0.000159524	0.00118254	0.0015873	0.000236508	0.870322
Veh	0.000152448	0.00134965	0.00063986	6.94406e-05	0.9021
MG132	0.00015119	0.00231548	0.000875	6.30952e-05	0.932741
Ant A	3.72593e-05	7.77778e-05	0.00058	0.00161481	0.264259
Ant A+MG132	8.28571e-05	0.00106857	0.000714286	0.000140571	0.835561
FIGURE 2 F
Replicate 1
	Image Name	Channel	Name	Signal	Total	Area	Bkgnd.	Type	Ub-Rubicon/(Ub-Rubicon+Rubicon)
	20240918_BB_set 1	800	1	7.91	1290	611	2.11	Signal	0.00416774	Veh
	20240918_BB_set 1	800	2	213	2370	611	3.54	Signal	0.107413	Ant A
	20240918_BB_set 1	800	3	1890	3800	735	2.59	Signal
	20240918_BB_set 1	800	4	1770	4780	735	4.09	Signal
Replicate 2	Image Name	Channel	Name	Signal	Total	Area	Bkgnd.	Type
	20240109_BB_IP_Rubcn_TFE3	800	1	13	972	559	1.72	Signal	0.0166453	Veh
	20240109_BB_IP_Rubcn_TFE3	800	2	358	1140	559	1.39	Signal	0.405896	Ant A
	20240109_BB_IP_Rubcn_TFE3	800	3	768	2330	602	2.59	Signal
	20240109_BB_IP_Rubcn_TFE3	800	4	524	1850	602	2.2	Signal
Replicate 3	Image Name	Channel	Name	Signal	Total	Area	Bkgnd.	Type
	20240109_BB_IP_Rubcn_TFE3	800	1	48.6	2270	585	3.79	Signal	0.0434472	Veh
	20240109_BB_IP_Rubcn_TFE3	800	2	340	1120	585	1.33	Signal	0.452128	Ant A
	20240109_BB_IP_Rubcn_TFE3	800	3	1070	3230	765	2.82	Signal
	20240109_BB_IP_Rubcn_TFE3	800	4	412	1610	765	1.57	Signal
Replicate 4	Image Name	Channel	Name	Signal	Total	Area	Bkgnd.	Type
	20241120_BB_TP_set 1	800	1	116	1640	588	2.59	Signal	0.0953947	Veh
	20241120_BB_TP_set 1	800	2	142	1630	588	2.53	Signal	0.226837	Ant A
	20241120_BB_TP_set 1	800	3	1100	2730	736	2.21	Signal
	20241120_BB_TP_set 1	800	4	484	2140	736	2.25	Signal
FIGURE 2 H,I,J,K
Ubiquitin
	Image Name	Channel	Name	Signal	Total	Area	Bkgnd.	Type
INPUT	20240422_BB_Rubicon_Ub	700	1	43800	61500	9502	1.86	Signal
CONTROL	20240422_BB_Rubicon_Ub	700	2	7280	24900	9504	1.86	Signal	CONTROL/INPUT	0.16621
Ub	20240422_BB_Rubicon_Ub	700	3	132000	150000	9502	1.86	Signal	Ub/INPUT	3.0137
	20240422_BB_Rubicon_Ub	700	4	0	4820	2596	1.86	Background
	Image Name	Channel	Name	Signal	Total	Area	Bkgnd.	Type
INPUT	20240501_BB_Ub Rub	700	1	32000	54700	8003	2.83	Signal
CONTROL	20240501_BB_Ub Rub	700	2	9890	32600	8007	2.83	Signal	CONTROL/INPUT	0.309063
Ub	20240501_BB_Ub Rub	700	3	92400	115000	8003	2.83	Signal	Ub/INPUT	2.8875
	20240501_BB_Ub Rub	700	4	0	2740	969	2.83	Background
	Image Name	Channel	Name	Signal	Total	Area	Bkgnd.	Type
INPUT	20240501_BB_Ub Rub	700	1	31900	58400	9400	2.82	Signal
CONTROL	20240501_BB_Ub Rub	700	2	12200	38700	9401	2.82	Signal	CONTROL/INPUT	0.382445
Ub	20240501_BB_Ub Rub	700	3	80800	107000	9401	2.82	Signal	Ub/INPUT	2.53292
	20240501_BB_Ub Rub	700	4	0	1460	517	2.82	Background
Rubicon
	Image Name	Channel	Name	Signal	Total	Area	Bkgnd.	Type
INPUT	20240422_BB_Rubicon_Ub	800	1	732	1190	697	0.664	Signal
CONTROL	20240422_BB_Rubicon_Ub	800	2	10.6	460	697	0.644	Signal	CONTROL/INPUT	0.0144809
Ub	20240422_BB_Rubicon_Ub	800	3	105	563	697	0.657	Signal	Ub/INPUT	0.143443
	Image Name	Channel	Name	Signal	Total	Area	Bkgnd.	Type
INPUT	20240501_BB_Ub Rub	800	1	667	1230	860	0.653	Signal
CONTROL	20240501_BB_Ub Rub	800	2	34.4	596	860	0.653	Signal	CONTROL/INPUT	0.0515742
Ub	20240501_BB_Ub Rub	800	3	137	694	860	0.647	Signal	Ub/INPUT	0.205397
	Image Name	Channel	Name	Signal	Total	Area	Bkgnd.	Type
INPUT	20240501_BB_Ub Rub	800	4	664	1140	735	0.647	Signal
CONTROL	20240501_BB_Ub Rub	800	5	25.5	496	735	0.641	Signal	CONTROL/INPUT	0.0384036
Ub	20240501_BB_Ub Rub	800	6	85.9	561	735	0.647	Signal	Ub/INPUT	0.129367
MTMR5
	Image Name	Channel	Name	Signal	Total	Area	Bkgnd.	Type
INPUT	20240422_BB_Hectd1_M5_M2_VPS34_Tub_GAPDH	700	1	254	1400	570	2	Signal
CONTROL	20240422_BB_Hectd1_M5_M2_VPS34_Tub_GAPDH	700	2	10.4	840	570	1.46	Signal	CONTROL/INPUT	0.0409449
Ub	20240422_BB_Hectd1_M5_M2_VPS34_Tub_GAPDH	700	3	335	2690	570	4.12	Signal	Ub/INPUT	1.3189
	Image Name	Channel	Name	Signal	Total	Area	Bkgnd.	Type
INPUT	20240507_20240501_BB_ub pull down_2_3_M5_M2	700	1	332	2080	765	2.28	Signal
CONTROL	20240507_20240501_BB_ub pull down_2_3_M5_M2	700	2	75.4	1810	765	2.27	Signal	CONTROL/INPUT	0.227108
Ub	20240507_20240501_BB_ub pull down_2_3_M5_M2	700	3	291	2060	765	2.31	Signal	Ub/INPUT	0.876506
	Image Name	Channel	Name	Signal	Total	Area	Bkgnd.	Type
INPUT	20240507_20240501_BB_ub pull down_2_3_M5_M2	700	4	278	1940	765	2.18	Signal
CONTROL	20240507_20240501_BB_ub pull down_2_3_M5_M2	700	5	32.6	1740	765	2.23	Signal	CONTROL/INPUT	0.117266
Ub	20240507_20240501_BB_ub pull down_2_3_M5_M2	700	6	153	1920	765	2.31	Signal	Ub/INPUT	0.55036
MTMR2
	Image Name	Channel	Name	Signal	Total	Area	Bkgnd.	Type
INPUT	20240422_BB_Hectd1_M5_M2_VPS34_Tub_GAPDH	700	4	3360	5300	1323	1.47	Signal
CONTROL	20240422_BB_Hectd1_M5_M2_VPS34_Tub_GAPDH	700	5	44.6	1860	1323	1.37	Signal	CONTROL/INPUT	0.0132738
Ub	20240422_BB_Hectd1_M5_M2_VPS34_Tub_GAPDH	700	6	1310	3470	1323	1.63	Signal	Ub/INPUT	0.389881
	Image Name	Channel	Name	Signal	Total	Area	Bkgnd.	Type
INPUT	20240507_20240501_BB_ub pull down_2_3_M5_M2	700	8	4380	6820	1188	2.05	Signal
CONTROL	20240507_20240501_BB_ub pull down_2_3_M5_M2	700	9	308	2720	1188	2.03	Signal	CONTROL/INPUT	0.0703196
Ub	20240507_20240501_BB_ub pull down_2_3_M5_M2	700	10	1340	3790	1188	2.07	Signal	Ub/INPUT	0.305936
	Image Name	Channel	Name	Signal	Total	Area	Bkgnd.	Type
INPUT	20240507_20240501_BB_ub pull down_2_3_M5_M2	700	11	3770	6660	1450	1.99	Signal
CONTROL	20240507_20240501_BB_ub pull down_2_3_M5_M2	700	12	216	3110	1450	1.99	Signal	CONTROL/INPUT	0.0572944
Ub	20240507_20240501_BB_ub pull down_2_3_M5_M2	700	13	690	3570	1450	1.99	Signal	Ub/INPUT	0.183024

## Sheet:  Figure 3 A, N
Figure 3 A								Figure 3 N
																	Cathepsin B
						MFN-2
																	ATP6V1E1

## Sheet: Figure 3 (B-M), (O-W)
TOTAL PROTEIN-LEFT																		TOTAL PROTEIN-RIGHT
														Protein/TP																Protein/TP
Image Name	Channel	Name	Signal	Total	Area	Bkgnd.	Type											Image Name	Channel	Name	Signal	Total	Area	Bkgnd.	Type
20250120_BB_Total protein	700	1	192000	298000	6326	16.7	Signal											20250120_BB_Total protein	700	1	151000	262000	6720	16.5	Signal
20250120_BB_Total protein	700	2	163000	269000	6324	16.7	Signal											20250120_BB_Total protein	700	2	121000	232000	6720	16.5	Signal
20250120_BB_Total protein	700	3	164000	270000	6324	16.7	Signal											20250120_BB_Total protein	700	3	129000	240000	6720	16.5	Signal
20250120_BB_Total protein	700	4	127000	233000	6324	16.7	Signal											20250120_BB_Total protein	700	4	116000	227000	6720	16.5	Signal
20250120_BB_Total protein	700	5	141000	246000	6324	16.7	Signal											20250120_BB_Total protein	700	5	123000	234000	6720	16.5	Signal
20250120_BB_Total protein	700	6	123000	228000	6324	16.7	Signal											20250120_BB_Total protein	700	6	124000	235000	6719	16.5	Signal
20250120_BB_Total protein	700	7	0	28300	1695	16.7	Background											20250120_BB_Total protein	700	7	0	41700	2525	16.5	Background
SCARB2(red)																		MFN2 (green)
Image Name	Channel	Name	Signal	Total	Area	Bkgnd.	Type											Image Name	Channel	Name	Signal	Total	Area	Bkgnd.	Type
20250121_BB_SET 1	700	1	9020	11000	682	2.93	Signal						Veh	0.0469792				20250122_BB_SET 2	800	1	4180	4670	620	0.786	Signal				Veh	0.0276821
20250121_BB_SET 1	700	2	8880	11000	682	3.1	Signal						Ant A	0.0544785				20250122_BB_SET 2	800	2	2090	2610	620	0.828	Signal				Ant A	0.0172727
20250121_BB_SET 1	700	3	9850	12800	682	4.38	Signal						Veh	0.060061				20250122_BB_SET 2	800	3	3460	4130	620	1.08	Signal				Veh	0.0268217
20250121_BB_SET 1	700	4	8750	10700	682	2.92	Signal						Ant A	0.0688976				20250122_BB_SET 2	800	4	2190	2730	620	0.872	Signal				Ant A	0.0188793
20250121_BB_SET 1	700	5	9400	11200	682	2.67	Signal						Veh	0.0666667				20250122_BB_SET 2	800	5	4650	5180	620	0.863	Signal				Veh	0.0378049
20250121_BB_SET 1	700	6	7350	10100	682	4.1	Signal						Ant A	0.0597561				20250122_BB_SET 2	800	6	1990	2680	620	1.13	Signal				Ant A	0.0160484
LAMP1(GREEN)
Image Name	Channel	Name	Signal	Total	Area	Bkgnd.	Type
20250124_BB_SET 3	800	1	408	857	616	0.728	Signal						Veh	0.002125
20250124_BB_SET 3	800	2	397	864	616	0.759	Signal						Ant A	0.00243558
20250124_BB_SET 3	800	3	539	995	616	0.741	Signal						Veh	0.00328659
20250124_BB_SET 3	800	4	353	792	616	0.712	Signal						Ant A	0.00277953
20250124_BB_SET 3	800	5	473	925	616	0.734	Signal						Veh	0.00335461
20250124_BB_SET 3	800	6	262	770	616	0.825	Signal						Ant A	0.00213008
MTMR14 (RED)																		MTM1
Image Name	Channel	Name	Signal	Total	Area	Bkgnd.	Type											Image Name	Channel	Name	Signal	Total	Area	Bkgnd.	Type
20250124_BB_SET 3	700	1	11700	12900	528	2.24	Signal						Veh	0.0609375				20250218_20250122_BB_xx_ MTM1	700	1	116	759	420	1.53	Signal				Veh	0.000768212
20250124_BB_SET 3	700	2	10800	12200	528	2.52	Signal						Ant A	0.0662577				20250218_20250122_BB_xx_ MTM1	700	2	132	744	420	1.46	Signal				Ant A	0.00109091
20250124_BB_SET 3	700	3	11800	12900	420	2.78	Signal						Veh	0.0719512				20250218_20250122_BB_xx_ MTM1	700	3	147	689	364	1.49	Signal				Veh	0.00113953
20250124_BB_SET 3	700	4	9540	10600	420	2.41	Signal						Ant A	0.0751181				20250218_20250122_BB_xx_ MTM1	700	4	132	698	364	1.56	Signal				Ant A	0.00113793
20250124_BB_SET 3	700	5	9450	10600	455	2.47	Signal						Veh	0.0670213				20250218_20250122_BB_xx_ MTM1	700	5	131	826	455	1.53	Signal				Veh	0.00106504
20250124_BB_SET 3	700	6	7780	8810	455	2.28	Signal						Ant A	0.063252				20250218_20250122_BB_xx_ MTM1	700	6	120	824	455	1.55	Signal				Ant A	0.000967742
TOTAL PROTEIN (8%)-LEFT																		TOTAL PROTEIN (8%)-RIGHT
														Protein/TP																Protein/TP
Image Name	Channel	Name	Signal	Total	Area	Bkgnd.	Type											Image Name	Channel	Name	Signal	Total	Area	Bkgnd.	Type
20250211_BB_TP	700	1	189000	256000	6325	10.6	Signal											20250211_BB_TP	700	1	159000	230000	6112	11.6	Signal
20250211_BB_TP	700	2	164000	232000	6325	10.6	Signal											20250211_BB_TP	700	2	127000	198000	6110	11.6	Signal
20250211_BB_TP	700	3	168000	236000	6323	10.6	Signal											20250211_BB_TP	700	3	136000	207000	6112	11.6	Signal
20250211_BB_TP	700	4	163000	231000	6323	10.6	Signal											20250211_BB_TP	700	4	124000	195000	6112	11.6	Signal
20250211_BB_TP	700	5	193000	261000	6325	10.6	Signal											20250211_BB_TP	700	5	164000	235000	6112	11.6	Signal
20250211_BB_TP	700	6	160000	228000	6324	10.6	Signal											20250211_BB_TP	700	6	178000	249000	6116	11.6	Signal
20250211_BB_TP	700	7	0	37300	3498	10.6	Background											20250211_BB_TP	700	7	0	33000	2839	11.6	Background
TBK1(green)																		Parkin (green)
Image Name	Channel	Name	Signal	Total	Area	Bkgnd.	Type											Image Name	Channel	Name	Signal	Total	Area	Bkgnd.	Type
0003249_01	800	1	173	525	476	0.741	Signal						Veh	0.000915344				20250211_BB_SET 2	800	1	58.8	523	612	0.759	Signal				Veh	0.000369811
0003249_01	800	2	123	450	476	0.688	Signal						Ant A	0.00075				20250211_BB_SET 2	800	2	80.5	513	612	0.706	Signal				Ant A	0.000633858
0003249_01	800	3	362	710	476	0.731	Signal						Veh	0.00215476				20250211_BB_SET 2	800	3	79	515	612	0.712	Signal				Veh	0.000580882
0003249_01	800	4	213	533	476	0.672	Signal						Ant A	0.00130675				20250211_BB_SET 2	800	4	76.4	514	612	0.716	Signal				Ant A	0.000616129
0003249_01	800	5	176	500	476	0.681	Signal						Veh	0.000911917				20250211_BB_SET 2	800	5	59.3	386	459	0.712	Signal				Veh	0.000361585
0003249_01	800	6	201	537	476	0.706	Signal						Ant A	0.00125625				20250211_BB_SET 2	800	6	48.3	378	459	0.719	Signal				Ant A	0.000271348
Mitofilin (red)																		Actin (green)
Image Name	Channel	Name	Signal	Total	Area	Bkgnd.	Type											Image Name	Channel	Name	Signal	Total	Area	Bkgnd.	Type
0003256_01	800	1	243	447	297	0.688	Signal						Veh	0.00128571				0003256_03	800	1	12100	12700	665	0.991	Signal				Veh	0.0761006
0003256_01	800	2	184	387	297	0.681	Signal						Ant A	0.00112195				0003256_03	800	2	16900	17600	665	0.959	Signal				Ant A	0.133071
0003256_01	800	3	798	1000	297	0.691	Signal						Veh	0.00475				0003256_03	800	3	15100	15800	665	0.994	Signal				Veh	0.111029
0003256_01	800	4	666	872	297	0.694	Signal						Ant A	0.00408589				0003256_03	800	4	17700	18400	665	1.08	Signal				Ant A	0.142742
0003256_01	800	5	1080	1300	296	0.73	Signal						Veh	0.00559585				0003256_03	800	6	14400	15200	672	1.14	Signal				Veh	0.0878049
0003256_01	800	6	816	1020	297	0.7	Signal						Ant A	0.0051				0003256_03	800	7	14400	15300	672	1.26	Signal				Ant A	0.0808989
ATG5																		ATG7
Image Name	Channel	Name	Signal	Total	Area	Bkgnd.	Type											Image Name	Channel	Name	Signal	Total	Area	Bkgnd.	Type
20250218_20250211_BB_blot1_ATG5_ATG7	800	1	8670	9550	1102	0.8	Signal						Veh	0.045873				20250218_20250211_BB_blot1_ATG5_ATG7	800	1	1690	2080	432	0.891	Signal				Veh	0.0106289
20250218_20250211_BB_blot1_ATG5_ATG7	800	2	9750	10600	1102	0.812	Signal						Ant A	0.0594512				20250218_20250211_BB_blot1_ATG5_ATG7	800	2	1740	2130	432	0.903	Signal				Ant A	0.0137008
20250218_20250211_BB_blot1_ATG5_ATG7	800	3	9550	10400	1073	0.794	Signal						Veh	0.0568452				20250218_20250211_BB_blot1_ATG5_ATG7	800	3	1250	1660	476	0.863	Signal				Veh	0.00919118
20250218_20250211_BB_blot1_ATG5_ATG7	800	4	9500	10400	1073	0.8	Signal						Ant A	0.0582822				20250218_20250211_BB_blot1_ATG5_ATG7	800	4	1480	1890	476	0.866	Signal				Ant A	0.0119355
20250218_20250211_BB_blot1_ATG5_ATG7	800	5	11400	12100	884	0.825	Signal						Veh	0.0590674				20250218_20250211_BB_blot1_ATG5_ATG7	800	5	1150	1440	324	0.916	Signal				Veh	0.0070122
20250218_20250211_BB_blot1_ATG5_ATG7	800	6	9680	10400	884	0.866	Signal						Ant A	0.0605				20250218_20250211_BB_blot1_ATG5_ATG7	800	6	1110	1400	324	0.903	Signal				Ant A	0.00623596
TOTAL PROTEIN (15%)-LEFT																		TOTAL PROTEIN (15%)-RIGHT
Image Name	Channel	Name	Signal	Total	Area	Bkgnd.	Type							Protein/TP				Image Name	Channel	Name	Signal	Total	Area	Bkgnd.	Type					Protein/TP
20250211_BB_TP	700	1	96400	154000	4726	12.3	Signal											20250211_BB_TP	700	1	113000	178000	5550	11.7	Signal
20250211_BB_TP	700	2	66500	124000	4726	12.3	Signal											20250211_BB_TP	700	2	96300	162000	5550	11.7	Signal
20250211_BB_TP	700	3	91900	150000	4726	12.3	Signal											20250211_BB_TP	700	3	101000	166000	5550	11.7	Signal
20250211_BB_TP	700	4	83400	141000	4726	12.3	Signal											20250211_BB_TP	700	4	86300	152000	5550	11.7	Signal
20250211_BB_TP	700	5	86100	154000	5540	12.3	Signal											20250211_BB_TP	700	5	84200	149000	5548	11.7	Signal
20250211_BB_TP	700	6	91900	160000	5540	12.3	Signal											20250211_BB_TP	700	6	104000	169000	5548	11.7	Signal
20250211_BB_TP	700	7	0	21000	1710	12.3	Background											20250211_BB_TP	700	7	0	45100	3841	11.7	Background
BNIP3																		RAB7
Image Name	Channel	Name	Signal	Total	Area	Bkgnd.	Type											Image Name	Channel	Name	Signal	Total	Area	Bkgnd.	Type
20250211_BB_SET 1	700	1	44.3	615	286	1.99	Signal						Veh	0.000459544				20250211_BB_SET 1	700	1	1180	2010	416	2.01	Signal				Veh	0.0104425
20250211_BB_SET 1	700	2	34.8	575	286	1.89	Signal						Ant A	0.000523308				20250211_BB_SET 1	700	2	1220	2000	416	1.89	Signal				Ant A	0.0126687
20250211_BB_SET 1	700	3	22.7	554	286	1.86	Signal						Veh	0.000247008				20250211_BB_SET 1	700	3	1680	2530	442	1.93	Signal				Veh	0.0166337
20250211_BB_SET 1	700	4	37.2	577	286	1.89	Signal						Ant A	0.000446043				20250211_BB_SET 1	700	4	1010	1880	442	1.96	Signal				Ant A	0.0117034
20250211_BB_SET 1	700	5	21.1	708	360	1.91	Signal						Veh	0.000245064				20250211_BB_SET 1	700	5	859	1600	377	1.96	Signal				Veh	0.0102019
20250211_BB_SET 1	700	6	32.4	720	360	1.91	Signal						Ant A	0.000352557				20250211_BB_SET 1	700	6	902	1660	377	2.02	Signal				Ant A	0.00867308
LC3-I																		GABARAP
Image Name	Channel	Name	Signal	Total	Area	Bkgnd.	Type											Image Name	Channel	Name	Signal	Total	Area	Bkgnd.	Type
20250211_BB_SET 1	800	1	1260	1640	493	0.766	Signal						Veh	0.0147925				20250211_BB_SET 1	800	1	1940	2650	960	0.744	Signal				Veh	0.0171681
20250211_BB_SET 1	800	2	962	1300	493	0.69	Signal						Ant A	0.017594				20250211_BB_SET 1	800	2	1550	2270	960	0.75	Signal				Ant A	0.0160955
20250211_BB_SET 1	800	3	871	1220	493	0.7	Signal						Veh	0.0126333				20250211_BB_SET 1	800	3	1040	1750	960	0.744	Signal				Veh	0.010297
20250211_BB_SET 1	800	4	816	1160	493	0.703	Signal						Ant A	0.0122782				20250211_BB_SET 1	800	4	890	1630	960	0.775	Signal				Ant A	0.0103129
20250211_BB_SET 1	800	5	799	1210	612	0.675	Signal						Veh	0.0117654				20250211_BB_SET 1	800	5	630	1400	960	0.8	Signal				Veh	0.00748219
20250211_BB_SET 1	800	6	841	1280	612	0.712	Signal						Ant A	0.0103808				20250211_BB_SET 1	800	6	893	1690	960	0.828	Signal				Ant A	0.00858654
LC3-II
20250211_BB_SET 1	800	7	166	405	325	0.738	Signal
20250211_BB_SET 1	800	8	208	438	325	0.709	Signal
20250211_BB_SET 1	800	9	290	516	324	0.697	Signal
20250211_BB_SET 1	800	10	208	436	324	0.703	Signal
20250211_BB_SET 1	800	11	214	489	390	0.706	Signal
20250211_BB_SET 1	800	12	113	389	390	0.706	Signal
GAPDH																		Cathepsin B
Image Name	Channel	Name	Signal	Total	Area	Bkgnd.	Type											Image Name	Channel	Name	Signal	Total	Area	Bkgnd.	Type
0003256_01	800	1	529	760	324	0.712	Signal						Veh	0.00548755				0003256_05	800	1	1650	2140	638	0.775	Signal				Veh	0.0146018
0003256_01	800	2	327	554	324	0.7	Signal						Ant A	0.00491729				0003256_05	800	2	352	829	638	0.747	Signal				Ant A	0.00365524
0003256_01	800	3	536	766	324	0.709	Signal						Veh	0.00583243				0003256_05	800	3	1240	1720	638	0.747	Signal				Veh	0.0122772
0003256_01	800	4	313	539	324	0.697	Signal						Ant A	0.003753				0003256_05	800	4	272	726	638	0.712	Signal				Ant A	0.0031518
0003256_01	800	5	513	787	408	0.672	Signal						Veh	0.00595819				0003256_05	800	5	585	1030	638	0.694	Signal				Veh	0.00694774
0003256_01	800	6	465	776	408	0.762	Signal						Ant A	0.00505985				0003256_05	800	6	295	757	638	0.723	Signal				Ant A	0.00283654
																		ATP6V1E1
Tubulin																		Image Name	Channel	Name	Signal	Total	Area	Bkgnd.	Type
Image Name	Channel	Name	Signal	Total	Area	Bkgnd.	Type											0003256_03	700	1	12000	15700	377	10	Signal				Veh	0.106195
20250218_20250211__BB_blot2_M5_M2_blot 3_tubulin_cox 2	800	1	10700	11300	608	0.906	Signal						Veh	0.110996				0003256_03	700	2	9160	11300	377	5.7	Signal				Ant A	0.0951194
20250218_20250211__BB_blot2_M5_M2_blot 3_tubulin_cox 2	800	2	7210	7710	608	0.822	Signal						Ant A	0.108421				0003256_03	700	3	11600	13100	465	3.31	Signal				Veh	0.114851
20250218_20250211__BB_blot2_M5_M2_blot 3_tubulin_cox 2	800	3	9290	9780	608	0.819	Signal						Veh	0.101088				0003256_03	700	4	8590	10200	465	3.35	Signal				Ant A	0.0995365
20250218_20250211__BB_blot2_M5_M2_blot 3_tubulin_cox 2	800	4	7080	7560	608	0.775	Signal						Ant A	0.0848921				0003256_03	700	5	7360	9240	493	3.82	Signal				Veh	0.0874109
20250218_20250211__BB_blot2_M5_M2_blot 3_tubulin_cox 2	800	5	8840	9290	560	0.8	Signal						Veh	0.102671				0003256_03	700	6	8280	9760	493	3.01	Signal				Ant A	0.0796154
20250218_20250211__BB_blot2_M5_M2_blot 3_tubulin_cox 2	800	6	6690	7140	560	0.794	Signal						Ant A	0.0727965
																		COX2A
																		Image Name	Channel	Name	Signal	Total	Area	Bkgnd.	Type
																		20250218_20250211__BB_blot2_M5_M2_blot 3_tubulin_cox 2	800	1	1460	1800	512	0.669	Signal				Veh	0.0129204
																		20250218_20250211__BB_blot2_M5_M2_blot 3_tubulin_cox 2	800	2	947	1280	512	0.653	Signal				Ant A	0.00983385
																		20250218_20250211__BB_blot2_M5_M2_blot 3_tubulin_cox 2	800	3	1950	2290	512	0.663	Signal				Veh	0.0193069
																		20250218_20250211__BB_blot2_M5_M2_blot 3_tubulin_cox 2	800	4	1360	1700	512	0.663	Signal				Ant A	0.015759
																		20250218_20250211__BB_blot2_M5_M2_blot 3_tubulin_cox 2	800	5	1010	1430	620	0.675	Signal				Veh	0.0119952
																		20250218_20250211__BB_blot2_M5_M2_blot 3_tubulin_cox 2	800	6	1030	1450	620	0.675	Signal				Ant A	0.00990385
VPS34
20220913
TOTAL PROTEIN										VPS34_1	VPS34_2	VPS34_3
Image Name	Channel	Name	Signal	Total	Area	Bkgnd.	Type		Veh	0.00304721	0.00332765	0.000705128
BB_20220913_TP	700	6	233000	343000	9988	11	Signal		3 nM	0.00381897	0.00379051	0.0014698
BB_20220913_TP	700	7	232000	342000	9990	11	Signal		15 nM	0.00415525	0.00516854	0.00104444
BB_20220913_TP	700	8	219000	329000	9990	11	Signal		30 nM	0.0042551	0.00441767	0.00210949
BB_20220913_TP	700	9	196000	306000	9986	11	Signal
BB_20220913_TP	700	10	293000	392000	8960	11	Signal
BB_20220913_TP	700	11	253000	352000	8959	11	Signal
BB_20220913_TP	700	12	267000	365000	8961	11	Signal
BB_20220913_TP	700	13	249000	347000	8959	11	Signal
BB_20220913_TP	700	14	0	133000	12126	11	Background
VPS34
Image Name	Channel	Name	Signal	Total	Area	Bkgnd.	Type
BB_20220914_set1	800	13	710	987	450	0.616	Signal
BB_20220914_set1	800	14	886	1160	450	0.605	Signal
BB_20220914_set1	800	15	910	1180	450	0.597	Signal
BB_20220914_set1	800	16	834	1100	450	0.594	Signal
BB_20220914_set1	800	17	975	1240	450	0.591	Signal
BB_20220914_set1	800	18	959	1230	450	0.591	Signal
BB_20220914_set1	800	19	1380	1640	450	0.585	Signal
BB_20220914_set1	800	20	1100	1360	450	0.577	Signal
20221004
TOTAL PROTEIN
Image Name	Channel	Name	Signal	Total	Area	Bkgnd.	Type
20221004_BB_western_TP	700	1	156000	218000	6140	10.1	Signal
20221004_BB_western_TP	700	2	149000	210000	6138	10.1	Signal
20221004_BB_western_TP	700	3	135000	197000	6138	10.1	Signal
20221004_BB_western_TP	700	4	137000	198000	6138	10.1	Signal
20221004_BB_western_TP	700	5	0	34700	3454	10.1	Background
VPS34
Image Name	Channel	Name	Signal	Total	Area	Bkgnd.	Type
20221004_BB_western_set2	800	18	110	272	272	0.597	Signal
20221004_BB_western_set2	800	19	219	379	272	0.587	Signal
20221004_BB_western_set2	800	20	141	301	272	0.587	Signal
20221004_BB_western_set2	800	21	289	451	273	0.597	Signal

## Sheet: Figure 4 A, E, I, N
Figure 4 A							Figure 4 E						Figure 4 I						Figure 4 N
MTMR5
							MTMR5						MTMR5
Rubicon
																								MTMR5
MTMR2																								Rubicon
																								MTMR2
							Rubicon
													Rubicon
																								Mitofusin-2
							MTMR2						MTMR2
													ATF4

## Sheet: Figure 4 B-D, F-H, J-M, O-Q
4 B,C,D
		MTMR5	Rubicon	MTMR2 (intact:total)				MTMR5	Rubicon	Mtmr2 (intact:total)				MTMR5	Rubicon	MTMR2 (intact:total)				MTMR5	Rubicon	MTMR2 ratio -(intact: total)
	Veh	0.000503846	0.00178846	0.817875			Veh	0.000495935	0.00120625	0.906478			Veh	0.000591026	0.00166026	0.895781			Veh	0.000619632	0.00201227	0.855528
	Ant A	0.000343564	0.000825743	0.369381			Ant A	0.00017156	0.000381752	0.306107			Ant A	0.000131469	0.000467133	0.349406			Ant A	0.000304138	0.000868966	0.455606
	Oligo A( 500 nM)	0.000352	0.000648	0.375783			Oligo A( 500 nM)	0.000170492	0.000507463	0.42369			Oligo A( 500 nM)	0.00025	0.000544853	0.377522			500 nmOligo A	0.000144785	0.000650307	0.426074
	Oligo A (10 uM)	0.000390291	0.000752427	0.442793			Oligo A (10 uM)	0.000224107	0.000544697	0.462895			Oligo A (10 uM)	0.000328788	0.00101515	0.510425			10 uM Oligo A	0.000212903	0.000870968	0.475768
	CCCP (500 nM)	0.000878261	0.00157391	0.777149			CCCP (500 nM)	0.000424786	0.00167376	0.907753			CCCP (500 nM)	0.00056	0.00187333	0.898015			500 nM CCCP	0.000422093	0.00190698	0.857724
	CCCP (10 uM)	0.00017156	0.00053578	0.308943			CCCP (10 uM)	0.000129091	0.000438938	0.334498			CCCP (10 uM)	0.000162319	0.00055942	0.337601			10 uM CCCP	0.000138095	0.000533929	0.387697
4 F, G, H
		MTMR5	Rubicon	MTMR2
	Veh-1	0.0003055	0.0007	0.00635
	LLoMe-1	0.000352542	0.000813559	0.00723164
	Veh-2	0.000547436	0.00138462	0.00496154
	LLoMe-2	0.000467901	0.00130247	0.00462346
	Veh-3	0.00077381	0.0017619	0.00550794
	LLoMe-3	0.000627273	0.0018595	0.0067686
	Fold change
		MTMR5	Rubicon	MTMR2
	Veh-1	1	1	1
	LLoMe-1	1.15398	1.16223	1.13884
	Veh-2	1	1	1
	LLoMe-2	0.854714	0.940672	0.93186
	Veh-3	1	1	1
	LLoMe-3	0.810629	1.05539	1.22888
4 K, M,L, J
			M5/ Total protein	FOLD CHANGE		Rubicon/Total protein	FOLD CHANGE		M2 intact/total protein	FOLD CHANGE		ATF4/ Total protein	FOLD CHANGE
		Veh-1	0.00022029	1		0.00128261	1		0.00650725	1		0.00206522	1
		TM-1	0.00103361	4.69206		0.0017479	1.36277		0.00882353	1.35595		0.00369748	1.79036
		Veh-2	0.00113636	1		0.00312879	1		0.00931818	1		0.00189394	1
		TM-2	0.000885496	0.779237		0.00294656	0.941759		0.00908397	0.974865		0.00474046	2.50296
		Veh-3	0.00129412	1		0.00333613	1		0.00991597	1		0.00164706	1
		TM-3	0.00107965	0.834272		0.00302655	0.907202		0.00840708	0.847833		0.00437168	2.65424
		Veh-4	0.000773585	1		0.00269182	1		0.00361006	1		0.000679245	1
		TM-4	0.000809816	1.04684		0.00240491	0.893412		0.00325153	0.900686		0.00117791	1.73415
4 O, P, Q		Rubicon	MTMR2	Mfn2
	Veh	0.0010597	0.00235075	0.0015
	AO	0.001144	0.002736	0.00056
	Veh	0.00266197	0.00321831	0.00337324
	AO	0.00298571	0.00352857	0.00162857
	Veh	0.00148673	0.00345133	0.00173451
	AO	0.00096748	0.00278049	0.000431707
	Veh	0.00211613	0.00273548	0.00243226
	AO	0.00234409	0.00335484	0.00118817
		Rubicon	MTMR2	Mfn2
	Veh	1	1	1
	AO	1.07955	1.16389	0.373333
	Veh	1	1	1
	AO	1.12162	1.09641	0.482792
	Veh	1	1	1
	AO	0.650745	0.805629	0.248892
	Veh	1	1	1
	AO	1.10772	1.22642	0.488506

## Sheet: Figure 5 A,B
								TOTAL PROTEIN										Rubicon
5A							5B	Image Name	Channel	Name	Signal	Total	Area	Bkgnd.	Type		HeLa-1	0.000387342
								20230704_BB_total protein---	700	1	158000	293000	7140	19	Signal		Cortical-1	0.0015
								20230704_BB_total protein---	700	2	126000	261000	7140	19	Signal		HeLa-2	0.00038125
								20230704_BB_total protein---	700	3	160000	296000	7139	19	Signal		Cortical-2	0.00169672
Rubicon								20230704_BB_total protein---	700	4	122000	257000	7139	19	Signal		HeLa-3	0.000383486
								20230704_BB_total protein---	700	5	0	24600	1296	19	Background		Cortical-3	0.00108065
								Rubicon
								Image Name	Channel	Name	Signal	Total	Area	Bkgnd.	Type
								20230704_BB_set 1	800	1	61.2	254	378	0.509	Signal
								20230704_BB_set 1	800	2	189	376	378	0.497	Signal
								20230704_BB_set 1	800	3	61	246	378	0.491	Signal
								20230704_BB_set 1	800	4	207	392	378	0.491	Signal
								TOTAL PROTEIN
								Image Name	Channel	Name	Signal	Total	Area	Bkgnd.	Type
								20231019_BB_Total protein	700	1	218000	347000	12287	10.5	Signal
								20231019_BB_Total protein	700	2	186000	316000	12291	10.5	Signal
								20231019_BB_Total protein	700	3	0	13000	1232	10.5	Background
								Rubicon
								Image Name	Channel	Name	Signal	Total	Area	Bkgnd.	Type
								20231020_BB_set 1	800	1	83.6	536	690	0.656	Signal
								20231020_BB_set 1	800	2	201	648	690	0.648	Signal

## Sheet: Figure 5G
Figure 5 G
	Rubicon			LC3			LAMP1
	Slice	Count		Slice	Count		Slice	Count
	M_LAMP1HTCmChLC3GFPRubicon_dish 2_1_w3Conf-488-1.tif	30		M_LAMP1HTCmChLC3GFPRubicon_dish 2_1_w2Conf-561-1.tif	13		M_LAMP1HTCmChLC3GFPRubicon_dish 2_1_w1Conf-640-1.tif	41
	M_LAMP1HTCmChLC3GFPRubicon_dish 2_2_w3Conf-488-1.tif	9		M_LAMP1HTCmChLC3GFPRubicon_dish 2_2_w2Conf-561-1.tif	25		M_LAMP1HTCmChLC3GFPRubicon_dish 2_2_w1Conf-640-1.tif	35
	M_LAMP1HTCmChLC3GFPRubicon_dish 2_3_w3Conf-488-1.tif	12		M_LAMP1HTCmChLC3GFPRubicon_dish 2_3_w2Conf-561-1.tif	6		M_LAMP1HTCmChLC3GFPRubicon_dish 2_3_w1Conf-640-1.tif	14
	M_LAMP1HTCmChLC3GFPRubicon_dish 2_4_w3Conf-488-1.tif	2		M_LAMP1HTCmChLC3GFPRubicon_dish 2_4_w2Conf-561-1.tif	1		M_LAMP1HTCmChLC3GFPRubicon_dish 2_4_w1Conf-640-1.tif	7
	M_LAMP1HTCmChLC3GFPRubicon_dish 2_5_w3Conf-488-1.tif	8		M_LAMP1HTCmChLC3GFPRubicon_dish 2_5_w2Conf-561-1.tif	10		M_LAMP1HTCmChLC3GFPRubicon_dish 2_5_w1Conf-640-1.tif	19
	M_LAMP1HTCmChLC3GFPRubicon_dish 2_7_w3Conf-488-1.tif	38		M_LAMP1HTCmChLC3GFPRubicon_dish 2_7_w2Conf-561-1.tif	12		M_LAMP1HTCmChLC3GFPRubicon_dish 2_7_w1Conf-640-1.tif	51
	M_LAMP1HTCmChLC3GFPRubicon_dish 2_9_w3Conf-488-1.tif	25		M_LAMP1HTCmChLC3GFPRubicon_dish 2_9_w2Conf-561-1.tif	3		M_LAMP1HTCmChLC3GFPRubicon_dish 2_9_w1Conf-640-1.tif	27
	Rubicon and LAMP1			[Rubicon and LAMP1]/Rubicon			LC3 and Rubicon			(LC3 and Rubicon)/Rubicon
	Slice	Count					Slice	Count
	Result of M_LAMP1HTCmChLC3GFPRubicon_dish 2_1_w3Conf-488-1.tif	24		0.8			Result of M_LAMP1HTCmChLC3GFPRubicon_dish 2_1_w3Conf-488-1.tif	6		0.2
	Result of M_LAMP1HTCmChLC3GFPRubicon_dish 2_2_w3Conf-488-1.tif	5		0.555556			Result of M_LAMP1HTCmChLC3GFPRubicon_dish 2_2_w3Conf-488-1.tif	3		0.333333
	Result of M_LAMP1HTCmChLC3GFPRubicon_dish 2_3_w3Conf-488-1.tif	9		0.75			Result of M_LAMP1HTCmChLC3GFPRubicon_dish 2_3_w3Conf-488-1.tif	2		0.166667
	Result of M_LAMP1HTCmChLC3GFPRubicon_dish 2_4_w3Conf-488-1.tif	1		0.5			Result of M_LAMP1HTCmChLC3GFPRubicon_dish 2_4_w3Conf-488-1.tif	0		0
	Result of M_LAMP1HTCmChLC3GFPRubicon_dish 2_5_w3Conf-488-1.tif	1		0.125			Result of M_LAMP1HTCmChLC3GFPRubicon_dish 2_5_w3Conf-488-1.tif	0		0
	Result of M_LAMP1HTCmChLC3GFPRubicon_dish 2_7_w3Conf-488-1.tif	27		0.710526			Result of M_LAMP1HTCmChLC3GFPRubicon_dish 2_7_w3Conf-488-1.tif	6		0.157895
	Result of M_LAMP1HTCmChLC3GFPRubicon_dish 2_9_w3Conf-488-1.tif	13		0.52	0.565869		Result of M_LAMP1HTCmChLC3GFPRubicon_dish 2_9_w3Conf-488-1.tif	2		0.08	0.133985
	Rubicon			LC3			LAMP1
	Slice	Count		Slice	Count		Slice	Count
	M_LAMP1HTCmChLC3GFPRubicon_dish 3_10_w3Conf-488-1.tif	11		M_LAMP1HTCmChLC3GFPRubicon_dish 3_10_w2Conf-561-1.tif	14		M_LAMP1HTCmChLC3GFPRubicon_dish 3_10_w1Conf-640-1.tif	36
	M_LAMP1HTCmChLC3GFPRubicon_dish 3_1_w3Conf-488-1.tif	13		M_LAMP1HTCmChLC3GFPRubicon_dish 3_1_w2Conf-561-1.tif	4		M_LAMP1HTCmChLC3GFPRubicon_dish 3_1_w1Conf-640-1.tif	28
	M_LAMP1HTCmChLC3GFPRubicon_dish 3_2_w3Conf-488-1.tif	13		M_LAMP1HTCmChLC3GFPRubicon_dish 3_2_w2Conf-561-1.tif	1		M_LAMP1HTCmChLC3GFPRubicon_dish 3_2_w1Conf-640-1.tif	11
	M_LAMP1HTCmChLC3GFPRubicon_dish 3_3_w3Conf-488-1.tif	12		M_LAMP1HTCmChLC3GFPRubicon_dish 3_3_w2Conf-561-1.tif	12		M_LAMP1HTCmChLC3GFPRubicon_dish 3_3_w1Conf-640-1.tif	24
	M_LAMP1HTCmChLC3GFPRubicon_dish 3_5_w3Conf-488-1.tif	32		M_LAMP1HTCmChLC3GFPRubicon_dish 3_5_w2Conf-561-1.tif	12		M_LAMP1HTCmChLC3GFPRubicon_dish 3_5_w1Conf-640-1.tif	30
	M_LAMP1HTCmChLC3GFPRubicon_dish 3_7_w3Conf-488-1.tif	26		M_LAMP1HTCmChLC3GFPRubicon_dish 3_7_w2Conf-561-1.tif	12		M_LAMP1HTCmChLC3GFPRubicon_dish 3_7_w1Conf-640-1.tif	31
	M_LAMP1HTCmChLC3GFPRubicon_dish 3_8_w3Conf-488-1.tif	45		M_LAMP1HTCmChLC3GFPRubicon_dish 3_8_w2Conf-561-1.tif	12		M_LAMP1HTCmChLC3GFPRubicon_dish 3_8_w1Conf-640-1.tif	50
	Rubicon and LAMP1			[Rubicon and LAMP1]/Rubicon			LC3 and Rubicon			(LC3 and Rubicon)/Rubicon
	Slice	Count		Count			Slice	Count
	Result of M_LAMP1HTCmChLC3GFPRubicon_dish 3_10_w3Conf-488-1.tif	8		0.727273			Result of M_LAMP1HTCmChLC3GFPRubicon_dish 3_10_w3Conf-488-1.tif	2		0.181818
	Result of M_LAMP1HTCmChLC3GFPRubicon_dish 3_1_w3Conf-488-1.tif	10		0.769231			Result of M_LAMP1HTCmChLC3GFPRubicon_dish 3_1_w3Conf-488-1.tif	2		0.153846
	Result of M_LAMP1HTCmChLC3GFPRubicon_dish 3_2_w3Conf-488-1.tif	5		0.384615			Result of M_LAMP1HTCmChLC3GFPRubicon_dish 3_2_w3Conf-488-1.tif	0		0
	Result of M_LAMP1HTCmChLC3GFPRubicon_dish 3_3_w3Conf-488-1.tif	6		0.5			Result of M_LAMP1HTCmChLC3GFPRubicon_dish 3_3_w3Conf-488-1.tif	0		0
	Result of M_LAMP1HTCmChLC3GFPRubicon_dish 3_5_w3Conf-488-1.tif	22		0.6875			Result of M_LAMP1HTCmChLC3GFPRubicon_dish 3_5_w3Conf-488-1.tif	6		0.1875
	Result of M_LAMP1HTCmChLC3GFPRubicon_dish 3_7_w3Conf-488-1.tif	18		0.692308			Result of M_LAMP1HTCmChLC3GFPRubicon_dish 3_7_w3Conf-488-1.tif	4		0.153846
	Result of M_LAMP1HTCmChLC3GFPRubicon_dish 3_8_w3Conf-488-1.tif	28		0.622222	0.626164		Result of M_LAMP1HTCmChLC3GFPRubicon_dish 3_8_w3Conf-488-1.tif	2		0.0444444	0.103065
	Rubicon			LC3			LAMP1
	Slice	Count		Slice	Count		Slice	Count
	M_20230324_DIV8_LAMP1HTCmChLC3GFPRub_dish1_1_w3Conf-488-1.tif	17		M_20230324_DIV8_LAMP1HTCmChLC3GFPRub_dish1_1_w2Conf-561-1.tif	12		M_20230324_DIV8_LAMP1HTCmChLC3GFPRub_dish1_1_w1Conf-640-1.tif	35
	M_20230324_DIV8_LAMP1HTCmChLC3GFPRub_dish1_2_w3Conf-488-1.tif	19		M_20230324_DIV8_LAMP1HTCmChLC3GFPRub_dish1_2_w2Conf-561-1.tif	2		M_20230324_DIV8_LAMP1HTCmChLC3GFPRub_dish1_2_w1Conf-640-1.tif	18
	M_20230324_DIV8_LAMP1HTCmChLC3GFPRub_dish1_3_w3Conf-488-1.tif	27		M_20230324_DIV8_LAMP1HTCmChLC3GFPRub_dish1_3_w2Conf-561-1.tif	9		M_20230324_DIV8_LAMP1HTCmChLC3GFPRub_dish1_3_w1Conf-640-1.tif	26
	M_20230324_DIV8_LAMP1HTCmChLC3GFPRub_dish1_5_w3Conf-488-1.tif	27		M_20230324_DIV8_LAMP1HTCmChLC3GFPRub_dish1_5_w2Conf-561-1.tif	11		M_20230324_DIV8_LAMP1HTCmChLC3GFPRub_dish1_5_w1Conf-640-1.tif	29
	M_20230324_DIV8_LAMP1HTCmChLC3GFPRub_dish1_6_w3Conf-488-1.tif	57		M_20230324_DIV8_LAMP1HTCmChLC3GFPRub_dish1_6_w2Conf-561-1.tif	12		M_20230324_DIV8_LAMP1HTCmChLC3GFPRub_dish1_6_w1Conf-640-1.tif	64
	M_20230324_DIV8_LAMP1HTCmChLC3GFPRub_dish1_7_w3Conf-488-1.tif	54		M_20230324_DIV8_LAMP1HTCmChLC3GFPRub_dish1_7_w2Conf-561-1.tif	2		M_20230324_DIV8_LAMP1HTCmChLC3GFPRub_dish1_7_w1Conf-640-1.tif	50
	M_20230324_DIV8_LAMP1HTCmChLC3GFPRub_dish1_8_w3Conf-488-1.tif	20		M_20230324_DIV8_LAMP1HTCmChLC3GFPRub_dish1_8_w2Conf-561-1.tif	13		M_20230324_DIV8_LAMP1HTCmChLC3GFPRub_dish1_8_w1Conf-640-1.tif	48
	Rubicon and LAMP1			[Rubicon and LAMP1]/Rubicon			LC3 and Rubicon			(LC3 and Rubicon)/Rubicon
	Slice	Count					Slice	Count
	Result of M_20230324_DIV8_LAMP1HTCmChLC3GFPRub_dish1_1_w3Conf-488-1.tif	16		0.941176			Result of M_20230324_DIV8_LAMP1HTCmChLC3GFPRub_dish1_1_w3Conf-488-1.tif	2		0.117647
	Result of M_20230324_DIV8_LAMP1HTCmChLC3GFPRub_dish1_2_w3Conf-488-1.tif	11		0.578947			Result of M_20230324_DIV8_LAMP1HTCmChLC3GFPRub_dish1_2_w3Conf-488-1.tif	0		0
	Result of M_20230324_DIV8_LAMP1HTCmChLC3GFPRub_dish1_3_w3Conf-488-1.tif	20		0.740741			Result of M_20230324_DIV8_LAMP1HTCmChLC3GFPRub_dish1_3_w3Conf-488-1.tif	3		0.111111
	Result of M_20230324_DIV8_LAMP1HTCmChLC3GFPRub_dish1_5_w3Conf-488-1.tif	9		0.333333			Result of M_20230324_DIV8_LAMP1HTCmChLC3GFPRub_dish1_5_w3Conf-488-1.tif	1		0.037037
	Result of M_20230324_DIV8_LAMP1HTCmChLC3GFPRub_dish1_6_w3Conf-488-1.tif	39		0.684211			Result of M_20230324_DIV8_LAMP1HTCmChLC3GFPRub_dish1_6_w3Conf-488-1.tif	8		0.140351
	Result of M_20230324_DIV8_LAMP1HTCmChLC3GFPRub_dish1_7_w3Conf-488-1.tif	36		0.666667			Result of M_20230324_DIV8_LAMP1HTCmChLC3GFPRub_dish1_7_w3Conf-488-1.tif	0		0
	Result of M_20230324_DIV8_LAMP1HTCmChLC3GFPRub_dish1_8_w3Conf-488-1.tif	11		0.55	0.642154		Result of M_20230324_DIV8_LAMP1HTCmChLC3GFPRub_dish1_8_w3Conf-488-1.tif	3		0.15	0.0794494

[truncated: 18 more sheets: Figure 5 J, K, Figure 6B, Figure 6C, Figure 6D, Figure 6 G-I, Figure 6 K, FIGURE 6 M, Figure 6 O,P,Q, Figure 7 C, Figure 7  E,F , Supplemental S1, Supplemental S2 full, Supplemental S3 A, C, G, Supplemental S3 B, D-F, H, I, Supplemental S4 FULL, Supplement S5 B-L, Supplement S6 FULL, Supplement S7 All except D]
